# Supplementary material for: Two new species of the planthopper genus Tenguna Matsumura, 1910, with a key to all species (Hemiptera, Fulgoromorpha, Dictyopharidae)
Source: Zookeys. 2017 Apr 20;(669):19–27. doi: 10.3897/zookeys.669.10105 (PMC5523370; doi:10.3897/zookeys.669.10105)
Supplement: XML Treatment for Tenguna [file zookeys.669.10105-treatment1.xml]

<!DOCTYPE tp:taxon-treatment
  PUBLIC "-//TaxonX//DTD Taxonomic Treatment Publishing DTD v0 20100105//EN" "tax-treatment-NSO.dtd">
<tp:taxon-treatment xmlns:tp="http://www.plazi.org/taxpub"><tp:treatment-meta><kwd-group><label>Taxon classification</label><kwd><named-content xmlns:xlink="http://www.w3.org/1999/xlink" content-type="kingdom">Animalia</named-content></kwd><kwd><named-content xmlns:xlink="http://www.w3.org/1999/xlink" content-type="order">Hemiptera</named-content></kwd><kwd><named-content xmlns:xlink="http://www.w3.org/1999/xlink" content-type="family">Dictyopharidae</named-content></kwd></kwd-group><mixed-citation publication-type="journal"><person-group><name><surname>Zheng</surname><given-names>Yan-Li</given-names></name><name><surname>Yang</surname><given-names>Lin</given-names></name><name><surname>Chen</surname><given-names>Xiang-Sheng</given-names></name><name><surname>Luo</surname><given-names>Xu-Qiang</given-names></name></person-group><article-title>Two new species of the planthopper genus <italic><tp:taxon-name><tp:taxon-name-part taxon-name-part-type="genus" reg="Tenguna">Tenguna</tp:taxon-name-part></tp:taxon-name></italic> Matsumura, 1910, with a key to all species (<tp:taxon-name><tp:taxon-name-part taxon-name-part-type="order">Hemiptera</tp:taxon-name-part></tp:taxon-name>, <tp:taxon-name><tp:taxon-name-part taxon-name-part-type="infraorder">Fulgoromorpha</tp:taxon-name-part></tp:taxon-name>, <tp:taxon-name><tp:taxon-name-part taxon-name-part-type="family">Dictyopharidae</tp:taxon-name-part></tp:taxon-name>)</article-title><source>Zookeys</source><day>20</day><month>4</month><year>2017</year><volume>2017</volume><issue>669</issue><fpage>19</fpage><lpage>27</lpage><pub-id pub-id-type="doi">10.3897/zookeys.669.10105</pub-id></mixed-citation></tp:treatment-meta><tp:nomenclature><tp:taxon-name>
            <tp:taxon-name-part taxon-name-part-type="genus" reg="Tenguna">Tenguna</tp:taxon-name-part>
          </tp:taxon-name><tp:taxon-authority>Matsumura, 1910</tp:taxon-authority><xref ref-type="fig" rid="F1">Figs 1–13</xref><xref ref-type="fig" rid="F2">, 14–18</xref><xref ref-type="fig" rid="F3">, 19–32</xref><xref ref-type="fig" rid="F4">, 33–37</xref><tp:nomenclature-citation-list><tp:nomenclature-citation><tp:taxon-name>
                <tp:taxon-name-part taxon-name-part-type="genus" reg="Tenguna">Tenguna</tp:taxon-name-part>
              </tp:taxon-name><comment>Matsumura, 1910: 104; <xref ref-type="bibr" rid="B2">Song and Liang 2007</xref>: 59.</comment></tp:nomenclature-citation></tp:nomenclature-citation-list></tp:nomenclature><tp:treatment-sec sec-type="type species" id="SECID0EYFAC"><title>Type species.</title><p>
            <italic><tp:taxon-name><tp:taxon-name-part taxon-name-part-type="genus" reg="Tenguna">Tenguna</tp:taxon-name-part> <tp:taxon-name-part taxon-name-part-type="species" reg="watanabei">watanabei</tp:taxon-name-part></tp:taxon-name></italic> Matsumura, 1910 (original designation).</p></tp:treatment-sec><tp:treatment-sec sec-type="diagnosis" id="SECID0EJGAC"><title>Diagnosis.</title><p>Genus diagnostic characters: general color green or yellowish green (in death); vertex with median carina distinct and complete, lateral margins sub-parallel at base, slightly sinuate in front of eyes, then gradually narrowing to arrowhead at apex; pronotum with distinct median carina and two obscure lateral discal carinae, elevated only anteriorly; fore femur with one minute, short and blunt spine near apex; aedeagus with a pair of processes apically and phallobase with pairs of membranous lobes apically.</p></tp:treatment-sec><tp:treatment-sec sec-type="distribution" id="SECID0EOGAC"><title>Distribution.</title><p>Southern China (Guizhou, Hubei, Sichuan, Taiwan, Xizang).</p></tp:treatment-sec><tp:treatment-sec sec-type="key" id="SECID0ETGAC"><title>Key to the species of the genus <italic><tp:taxon-name><tp:taxon-name-part taxon-name-part-type="genus" reg="Tenguna">Tenguna</tp:taxon-name-part></tp:taxon-name></italic> based on males</title><table-wrap content-type="key" position="anchor" orientation="portrait"><table id="TID0EPFAC" rules="all"><tbody><tr><td rowspan="1" colspan="1">1</td><td rowspan="1" colspan="1">Vertex narrow and long, ratio of length to width is greater than 2.4</td><td rowspan="1" colspan="1">
                    <bold>2</bold>
                  </td></tr><tr><td rowspan="1" colspan="1">–</td><td rowspan="1" colspan="1">Vertex broad and short, ratio of length to width is not greater than 2.4</td><td rowspan="1" colspan="1">
                    <bold>3</bold>
                  </td></tr><tr><td rowspan="1" colspan="1">2</td><td rowspan="1" colspan="1">Pygofer posterior margin with distinct, posteriorly directed process near apex in lateral view; phallobase with 2 pairs of membranous lobes at apex</td><td rowspan="1" colspan="1">
                    <bold><italic><tp:taxon-name><tp:taxon-name-part taxon-name-part-type="genus" reg="Tenguna">Tenguna</tp:taxon-name-part> <tp:taxon-name-part taxon-name-part-type="species" reg="medogensis">medogensis</tp:taxon-name-part></tp:taxon-name></italic></bold>
                  </td></tr><tr><td rowspan="1" colspan="1">–</td><td rowspan="1" colspan="1">Pygofer posterior margin with not distinct, posteriorly directed process near apex in lateral view (Fig. <xref ref-type="fig" rid="F3">27</xref>); phallobase with 3 pairs of membranous lobes at apex (Figs <xref ref-type="fig" rid="F1">11–13</xref>)</td><td rowspan="1" colspan="1">
                    <bold><italic><tp:taxon-name><tp:taxon-name-part taxon-name-part-type="genus" reg="Tenguna">Tenguna</tp:taxon-name-part> <tp:taxon-name-part taxon-name-part-type="species" reg="kuankuoshuiensis">kuankuoshuiensis</tp:taxon-name-part></tp:taxon-name></italic> sp. n.</bold>
                  </td></tr><tr><td rowspan="1" colspan="1">3</td><td rowspan="1" colspan="1">Aedeagus with 1 pair of equally long processes apically, processes with apex acute, sclerotized and pigmented. Phallobase sclerotized and pigmented at base, with 3 pairs of membranous lobes at apex</td><td rowspan="1" colspan="1">
                    <bold><italic><tp:taxon-name><tp:taxon-name-part taxon-name-part-type="genus" reg="Tenguna">Tenguna</tp:taxon-name-part> <tp:taxon-name-part taxon-name-part-type="species" reg="watanabei">watanabei</tp:taxon-name-part></tp:taxon-name></italic></bold>
                  </td></tr><tr><td rowspan="1" colspan="1">–</td><td rowspan="1" colspan="1">Aedeagus (Figs <xref ref-type="fig" rid="F3">30–32</xref>) with 1 pair of unequally long processes apically, processes with apex acute, sclerotized and pigmented. Phallobase sclerotized and pigmented at base, with numerous membranous lobes at apex</td><td rowspan="1" colspan="1">
                    <bold><italic><tp:taxon-name><tp:taxon-name-part taxon-name-part-type="genus" reg="Tenguna">Tenguna</tp:taxon-name-part> <tp:taxon-name-part taxon-name-part-type="species" reg="plurijuga">plurijuga</tp:taxon-name-part></tp:taxon-name></italic> sp. n.</bold>
                  </td></tr></tbody></table></table-wrap></tp:treatment-sec><tp:treatment-sec><!--Section generated to contain objects referenced in tp:taxon-treatment.--><fig id="F1" position="float" orientation="portrait"><label>Figures 1–13.</label><caption><p>
                <italic><tp:taxon-name><tp:taxon-name-part taxon-name-part-type="genus" reg="Tenguna">Tenguna</tp:taxon-name-part> <tp:taxon-name-part taxon-name-part-type="species" reg="kuankuoshuiensis">kuankuoshuiensis</tp:taxon-name-part></tp:taxon-name></italic> sp. n. <bold>1</bold> male, holotype <bold>2</bold> female <bold>3</bold> Head and thorax, dorsal view <bold>4</bold> Frons and clypeus, ventral view <bold>5</bold> Head and pronotum, lateral view <bold>6</bold> Forewing <bold>7</bold> Hind wing <bold>8</bold> Pygofer and anal tube, dorsal view <bold>9</bold> Pygofer and parameres, ventral view <bold>10</bold> Genitalia, lateral view <bold>11</bold> Aedeagus, lateral view <bold>12</bold> Aedeagus, ventral view <bold>13</bold> Aedeagus, dorsal view. Scale bars: <bold>1–7</bold> 2 mm; <bold>8–13</bold> 0.5 mm.</p></caption><graphic xmlns:xlink="http://www.w3.org/1999/xlink" xlink:href="zookeys-669-019-g001.jpg" position="float" orientation="portrait" xlink:type="simple" id="oo_132564.jpg"/></fig><fig id="F2" position="float" orientation="portrait"><label>Figures 14–18.</label><caption><p>
                <italic><tp:taxon-name><tp:taxon-name-part taxon-name-part-type="genus" reg="Tenguna">Tenguna</tp:taxon-name-part> <tp:taxon-name-part taxon-name-part-type="species" reg="kuankuoshuiensis">kuankuoshuiensis</tp:taxon-name-part></tp:taxon-name></italic> sp. n. <bold>14</bold> Genitalia ventral view of female <bold>15</bold> Genitalia dorsal view of female <bold>16</bold> First valvulae (lateral view) <bold>17</bold> Second valvulae (ventral view) <bold>18</bold> Third valvulae (lateral view). Scale bars 0.5 mm.</p></caption><graphic xmlns:xlink="http://www.w3.org/1999/xlink" xlink:href="zookeys-669-019-g002.jpg" position="float" orientation="portrait" xlink:type="simple" id="oo_132565.jpg"/></fig><fig id="F3" position="float" orientation="portrait"><label>Figures 19–32.</label><caption><p>
                <italic><tp:taxon-name><tp:taxon-name-part taxon-name-part-type="genus" reg="Tenguna">Tenguna</tp:taxon-name-part> <tp:taxon-name-part taxon-name-part-type="species" reg="plurijuga">plurijuga</tp:taxon-name-part></tp:taxon-name></italic> sp. n. <bold>19</bold> male, holotype <bold>20</bold> Same, female <bold>21</bold> Head and pronotum, lateral view <bold>22</bold> Head and thorax, dorsal view <bold>23</bold> Frons and clypeus, ventral view <bold>24</bold> Head and pronotum, lateral view <bold>25</bold> Forewing <bold>26</bold> Hind wing <bold>27</bold> Pygofer and anal tube, dorsal view <bold>28</bold> Pygofer and parameres, ventral view <bold>29</bold> Genitalia, lateral view <bold>30</bold> Aedeagus, lateral view <bold>31</bold> Aedeagus, ventral view <bold>32</bold> Aedeagus, dorsal view. Scale bars <bold>19–26</bold> = 2 mm; <bold>27–32</bold> 0.5mm.</p></caption><graphic xmlns:xlink="http://www.w3.org/1999/xlink" xlink:href="zookeys-669-019-g003.jpg" position="float" orientation="portrait" xlink:type="simple" id="oo_132566.jpg"/></fig><fig id="F4" position="float" orientation="portrait"><label>Figures 33–37.</label><caption><p>
                <italic><tp:taxon-name><tp:taxon-name-part taxon-name-part-type="genus" reg="Tenguna">Tenguna</tp:taxon-name-part> <tp:taxon-name-part taxon-name-part-type="species" reg="plurijuga">plurijuga</tp:taxon-name-part></tp:taxon-name></italic> sp. n. <bold>33</bold> Genitalia ventral view of female <bold>34</bold> Genitalia dorsal view of female <bold>35</bold> First valvulae (lateral view) <bold>36</bold> Second valvulae (ventral view) <bold>37</bold> Third valvulae (lateral view). Scale bars 0.5 mm.</p></caption><graphic xmlns:xlink="http://www.w3.org/1999/xlink" xlink:href="zookeys-669-019-g004.jpg" position="float" orientation="portrait" xlink:type="simple" id="oo_132567.jpg"/></fig></tp:treatment-sec><ref-list><ref id="B2"><mixed-citation xmlns:xlink="http://www.w3.org/1999/xlink" xlink:type="simple">
          <person-group><name name-style="western"><surname>Song</surname><given-names>ZS</given-names></name><name name-style="western"><surname>Liang</surname><given-names>AP</given-names></name></person-group> (<year>2007</year>) <article-title>A new species of the Oriental planthopper genus <tp:taxon-name><tp:taxon-name-part taxon-name-part-type="genus">Tenguna</tp:taxon-name-part></tp:taxon-name> Matsumura, 1910 (<tp:taxon-name><tp:taxon-name-part taxon-name-part-type="order">Hemiptera</tp:taxon-name-part></tp:taxon-name>: <tp:taxon-name><tp:taxon-name-part taxon-name-part-type="superfamily">Fulgoroidea</tp:taxon-name-part></tp:taxon-name>: <tp:taxon-name><tp:taxon-name-part taxon-name-part-type="family">Dictyopharidae</tp:taxon-name-part></tp:taxon-name>) from Xizang, China.</article-title> <source>Zootaxa</source> <volume>1439</volume>: <fpage>57</fpage>–<lpage>64</lpage>. <ext-link xlink:type="simple" ext-link-type="doi" xlink:href="10.11646/zootaxa.1439.1.3">https://doi.org/10.11646/zootaxa.1439.1.3</ext-link></mixed-citation></ref></ref-list></tp:taxon-treatment>
