# Supplementary material for: Two new species of the planthopper genus Tenguna Matsumura, 1910, with a key to all species (Hemiptera, Fulgoromorpha, Dictyopharidae)
Source: Zookeys. 2017 Apr 20;(669):19–27. doi: 10.3897/zookeys.669.10105 (PMC5523370; doi:10.3897/zookeys.669.10105)
Supplement: XML Treatment for Tenguna kuankuoshuiensis [file zookeys.669.10105-treatment2.xml]

<!DOCTYPE tp:taxon-treatment
  PUBLIC "-//TaxonX//DTD Taxonomic Treatment Publishing DTD v0 20100105//EN" "tax-treatment-NSO.dtd">
<tp:taxon-treatment xmlns:tp="http://www.plazi.org/taxpub"><tp:treatment-meta><kwd-group><label>Taxon classification</label><kwd><named-content xmlns:xlink="http://www.w3.org/1999/xlink" content-type="kingdom">Animalia</named-content></kwd><kwd><named-content xmlns:xlink="http://www.w3.org/1999/xlink" content-type="order">Hemiptera</named-content></kwd><kwd><named-content xmlns:xlink="http://www.w3.org/1999/xlink" content-type="family">Dictyopharidae</named-content></kwd></kwd-group><mixed-citation publication-type="journal"><person-group><name><surname>Zheng</surname><given-names>Yan-Li</given-names></name><name><surname>Yang</surname><given-names>Lin</given-names></name><name><surname>Chen</surname><given-names>Xiang-Sheng</given-names></name><name><surname>Luo</surname><given-names>Xu-Qiang</given-names></name></person-group><article-title>Two new species of the planthopper genus <italic><tp:taxon-name><tp:taxon-name-part taxon-name-part-type="genus" reg="Tenguna">Tenguna</tp:taxon-name-part></tp:taxon-name></italic> Matsumura, 1910, with a key to all species (<tp:taxon-name><tp:taxon-name-part taxon-name-part-type="order">Hemiptera</tp:taxon-name-part></tp:taxon-name>, <tp:taxon-name><tp:taxon-name-part taxon-name-part-type="infraorder">Fulgoromorpha</tp:taxon-name-part></tp:taxon-name>, <tp:taxon-name><tp:taxon-name-part taxon-name-part-type="family">Dictyopharidae</tp:taxon-name-part></tp:taxon-name>)</article-title><source>Zookeys</source><day>20</day><month>4</month><year>2017</year><volume>2017</volume><issue>669</issue><fpage>19</fpage><lpage>27</lpage><pub-id pub-id-type="doi">10.3897/zookeys.669.10105</pub-id></mixed-citation></tp:treatment-meta><tp:nomenclature><tp:taxon-name>
            <tp:taxon-name-part taxon-name-part-type="genus" reg="Tenguna">Tenguna</tp:taxon-name-part>
            <tp:taxon-name-part taxon-name-part-type="species" reg="kuankuoshuiensis">kuankuoshuiensis</tp:taxon-name-part>
            <object-id xmlns:xlink="http://www.w3.org/1999/xlink" content-type="zoobank" xlink:type="simple">http://zoobank.org/55EFD65D-ADC5-4DBE-A001-51E98AD62C47</object-id>
          </tp:taxon-name><tp:taxon-status xmlns:xlink="http://www.w3.org/1999/xlink" xlink:type="simple">sp. n.</tp:taxon-status><xref ref-type="fig" rid="F1">Figs 1–13</xref><xref ref-type="fig" rid="F2">, 14–18</xref><!--PageBreak--></tp:nomenclature><tp:treatment-sec sec-type="description" id="SECID0EENAC"><title>Measurements.</title><p>♂, <abbrev xmlns:xlink="http://www.w3.org/1999/xlink" xlink:title="body length" id="ABBRID0EKNAC" xlink:type="simple">BL</abbrev>: 13.1–14.1 mm; <abbrev xmlns:xlink="http://www.w3.org/1999/xlink" xlink:title="head length" id="ABBRID0EONAC" xlink:type="simple">HL</abbrev>: 1.7–1.8 mm; <abbrev xmlns:xlink="http://www.w3.org/1999/xlink" xlink:title="head width" id="ABBRID0ESNAC" xlink:type="simple">HW</abbrev>: 1.5–1.6 mm; <abbrev xmlns:xlink="http://www.w3.org/1999/xlink" xlink:title="forewing length" id="ABBRID0EWNAC" xlink:type="simple">FWL</abbrev>: 9.9–10.3 mm. ♀, <abbrev xmlns:xlink="http://www.w3.org/1999/xlink" xlink:title="body length" id="ABBRID0E1NAC" xlink:type="simple">BL</abbrev>: 15.2–16.3 mm; <abbrev xmlns:xlink="http://www.w3.org/1999/xlink" xlink:title="head length" id="ABBRID0E5NAC" xlink:type="simple">HL</abbrev>: 1.8–1.9 mm; <abbrev xmlns:xlink="http://www.w3.org/1999/xlink" xlink:title="head width" id="ABBRID0ECOAC" xlink:type="simple">HW</abbrev>: 1.6–1.8 mm; <abbrev xmlns:xlink="http://www.w3.org/1999/xlink" xlink:title="forewing length" id="ABBRID0EGOAC" xlink:type="simple">FWL</abbrev>: 12.3–12.9 mm.</p></tp:treatment-sec><tp:treatment-sec sec-type="diagnosis" id="SECID0EKOAC"><title>Diagnosis.</title><p>This species is similar to <italic><tp:taxon-name><tp:taxon-name-part taxon-name-part-type="genus" reg="Tenguna">Tenguna</tp:taxon-name-part> <tp:taxon-name-part taxon-name-part-type="species" reg="medogensis">medogensis</tp:taxon-name-part></tp:taxon-name></italic>, but can be distinguished from phallobase. The former with three pairs of membranous lobes at apex, the latter with two pairs of membranous lobes at apex.</p></tp:treatment-sec><tp:treatment-sec sec-type="description" id="SECID0E2OAC"><title>Description.</title><p>General color green; carinae on cephalic process, frons, pronotum and mesonotum, and parts of veins on forewings, dark green; rostrum with extreme apex blackish; hind tibia with lateral and apex black-tipped spines .</p><p>
            <italic>Cephalic process</italic> (Figs <xref ref-type="fig" rid="F1">1–5</xref>) relatively short, a little upturned, ratio length to length of pronotum and mesonotum combined 0.6. Vertex (Figs <xref ref-type="fig" rid="F1">1–3</xref>, <xref ref-type="fig" rid="F1">5</xref>) with lateral margins carinate, sub-parallel at base, slightly sinuate in front of eyes, then gradually narrowing to arrowhead at apex, ratio of length to width between eyes 2.8. Frons (Fig. <xref ref-type="fig" rid="F1">4</xref>) elongate, median carina complete and elevated, length 2.6 times long than width. Pronotum (Figs <xref ref-type="fig" rid="F1">1–3</xref>) distinctly shorter than mesonotum medially in the middle line, median carina distinct, lateral carina obscure, ratio length to length approx. 0.2:1. Forewings (Figs <xref ref-type="fig" rid="F1">1</xref>, <xref ref-type="fig" rid="F1">6</xref>) with Sc+R, M and Cu all branched apically; stigma distinct, with 3–5 cells. Legs moderately long; fore femur not flattened and dilated, with one minute, short, blunt spine near apex; hind tibia with 6–7 lateral black-tipped spines and eight apical black-tipped teeth.</p><fig id="F1" position="float" orientation="portrait"><label>Figures 1–13.</label><caption><p>
                <italic><tp:taxon-name><tp:taxon-name-part taxon-name-part-type="genus" reg="Tenguna">Tenguna</tp:taxon-name-part> <tp:taxon-name-part taxon-name-part-type="species" reg="kuankuoshuiensis">kuankuoshuiensis</tp:taxon-name-part></tp:taxon-name></italic> sp. n. <bold>1</bold> male, holotype <bold>2</bold> female <bold>3</bold> Head and thorax, dorsal view <bold>4</bold> Frons and clypeus, ventral view <bold>5</bold> Head and pronotum, lateral view <bold>6</bold> Forewing <bold>7</bold> Hind wing <bold>8</bold> Pygofer and anal tube, dorsal view <bold>9</bold> Pygofer and parameres, ventral view <bold>10</bold> Genitalia, lateral view <bold>11</bold> Aedeagus, lateral view <bold>12</bold> Aedeagus, ventral view <bold>13</bold> Aedeagus, dorsal view. Scale bars: <bold>1–7</bold> 2 mm; <bold>8–13</bold> 0.5 mm.</p></caption><graphic xmlns:xlink="http://www.w3.org/1999/xlink" xlink:href="zookeys-669-019-g001.jpg" position="float" orientation="portrait" xlink:type="simple" id="oo_132564.jpg"/></fig><p>
            <italic>Male genitalia</italic>. Pygofer (Figs <xref ref-type="fig" rid="F1">8–10</xref>) wider ventrally than dorsally, posterior margin with a blunt process, ventral margin depressed to accommodate anal tube (Fig. <xref ref-type="fig" rid="F1">8</xref>). Parameres (Figs <xref ref-type="fig" rid="F1">8</xref>, <xref ref-type="fig" rid="F1">9</xref>) large, distinctly broadening towards apex in lateral view (Fig. <xref ref-type="fig" rid="F1">8</xref>), <!--PageBreak--><!--PageBreak-->posterior margin straight, upper margin with dorsally directed, black-tipped process near middle, with ventrally directed, hook-like process near sub-middle on outer upper edge. Anal tube (Figs <xref ref-type="fig" rid="F1">8</xref>, <xref ref-type="fig" rid="F1">10</xref>) oval in dorsal view, ratio length to width approx. 2.0:1. Aedeagus (Figs <xref ref-type="fig" rid="F1">11–13</xref>) with one pair of special long endosomal processes, processes with apex acute, sclerotized and pigmented. Phallobase sclerotized and pigmented at base, with three pairs of membranous lobes at apex: the dorsal lobe large and the ventral lobe with small lobe in lateral view (Fig. <xref ref-type="fig" rid="F1">11</xref>), two pairs of large lobes in dorsal view (Fig. <xref ref-type="fig" rid="F1">12</xref>), three pairs of lobes and numerous small spines on it in ventral view (Fig. <xref ref-type="fig" rid="F1">13</xref>).</p><p>
            <italic>Female genitalia</italic>. Anal tube (Fig. <xref ref-type="fig" rid="F2">15</xref>) round and large in dorsal view, ratio length to width at middle nearly 1.0. First valvula (Fig. <xref ref-type="fig" rid="F2">16</xref>) sclerotized with six different sized teeth in lateral view. Second valvulae (Fig. <xref ref-type="fig" rid="F2">17</xref>) triangular, symmetrical in ventral view, connected at base and separated from 1/5 base. Third valvula (Fig. <xref ref-type="fig" rid="F2">18</xref>) with two sclerotized lobes, lateral lobe with six long spines at apex.</p><fig id="F2" position="float" orientation="portrait"><label>Figures 14–18.</label><caption><p>
                <italic><tp:taxon-name><tp:taxon-name-part taxon-name-part-type="genus" reg="Tenguna">Tenguna</tp:taxon-name-part> <tp:taxon-name-part taxon-name-part-type="species" reg="kuankuoshuiensis">kuankuoshuiensis</tp:taxon-name-part></tp:taxon-name></italic> sp. n. <bold>14</bold> Genitalia ventral view of female <bold>15</bold> Genitalia dorsal view of female <bold>16</bold> First valvulae (lateral view) <bold>17</bold> Second valvulae (ventral view) <bold>18</bold> Third valvulae (lateral view). Scale bars 0.5 mm.</p></caption><graphic xmlns:xlink="http://www.w3.org/1999/xlink" xlink:href="zookeys-669-019-g002.jpg" position="float" orientation="portrait" xlink:type="simple" id="oo_132565.jpg"/></fig></tp:treatment-sec><tp:treatment-sec sec-type="type material" id="SECID0EAFAE"><title>Type material.</title><p>Holotype ♂, China, Guizhou, Kuankuoshui, Qing gang tang hui long county. 17.VIII. 2010, Lihu. Paratypes, 1♂2♀♀, same to Holotype; 9♂♂5♀♀, China, Guizhou, Fanjing mountain, 27.VII. 2001, Lizizhong.</p></tp:treatment-sec><tp:treatment-sec sec-type="etymology" id="SECID0EFFAE"><title>Etymology.</title><p>This new species is named for the holotype occurrence in “Kuankuoshui”, Guizhou province in southwestern China.</p><!--PageBreak--></tp:treatment-sec></tp:taxon-treatment>
