# Supplementary material for: Two new species of the planthopper genus Tenguna Matsumura, 1910, with a key to all species (Hemiptera, Fulgoromorpha, Dictyopharidae)
Source: Zookeys. 2017 Apr 20;(669):19–27. doi: 10.3897/zookeys.669.10105 (PMC5523370; doi:10.3897/zookeys.669.10105)
Supplement: XML Treatment for Tenguna plurijuga [file zookeys.669.10105-treatment3.xml]

<!DOCTYPE tp:taxon-treatment
  PUBLIC "-//TaxonX//DTD Taxonomic Treatment Publishing DTD v0 20100105//EN" "tax-treatment-NSO.dtd">
<tp:taxon-treatment xmlns:tp="http://www.plazi.org/taxpub"><tp:treatment-meta><kwd-group><label>Taxon classification</label><kwd><named-content xmlns:xlink="http://www.w3.org/1999/xlink" content-type="kingdom">Animalia</named-content></kwd><kwd><named-content xmlns:xlink="http://www.w3.org/1999/xlink" content-type="order">Hemiptera</named-content></kwd><kwd><named-content xmlns:xlink="http://www.w3.org/1999/xlink" content-type="family">Dictyopharidae</named-content></kwd></kwd-group><mixed-citation publication-type="journal"><person-group><name><surname>Zheng</surname><given-names>Yan-Li</given-names></name><name><surname>Yang</surname><given-names>Lin</given-names></name><name><surname>Chen</surname><given-names>Xiang-Sheng</given-names></name><name><surname>Luo</surname><given-names>Xu-Qiang</given-names></name></person-group><article-title>Two new species of the planthopper genus <italic><tp:taxon-name><tp:taxon-name-part taxon-name-part-type="genus" reg="Tenguna">Tenguna</tp:taxon-name-part></tp:taxon-name></italic> Matsumura, 1910, with a key to all species (<tp:taxon-name><tp:taxon-name-part taxon-name-part-type="order">Hemiptera</tp:taxon-name-part></tp:taxon-name>, <tp:taxon-name><tp:taxon-name-part taxon-name-part-type="infraorder">Fulgoromorpha</tp:taxon-name-part></tp:taxon-name>, <tp:taxon-name><tp:taxon-name-part taxon-name-part-type="family">Dictyopharidae</tp:taxon-name-part></tp:taxon-name>)</article-title><source>Zookeys</source><day>20</day><month>4</month><year>2017</year><volume>2017</volume><issue>669</issue><fpage>19</fpage><lpage>27</lpage><pub-id pub-id-type="doi">10.3897/zookeys.669.10105</pub-id></mixed-citation></tp:treatment-meta><tp:nomenclature><tp:taxon-name>
            <tp:taxon-name-part taxon-name-part-type="genus" reg="Tenguna">Tenguna</tp:taxon-name-part>
            <tp:taxon-name-part taxon-name-part-type="species" reg="plurijuga">plurijuga</tp:taxon-name-part>
            <object-id xmlns:xlink="http://www.w3.org/1999/xlink" content-type="zoobank" xlink:type="simple">http://zoobank.org/F0E37768-11AC-4887-B16B-ADBED289B40B</object-id>
          </tp:taxon-name><tp:taxon-status xmlns:xlink="http://www.w3.org/1999/xlink" xlink:type="simple">sp. n.</tp:taxon-status><xref ref-type="fig" rid="F3">Figs 19–32</xref><xref ref-type="fig" rid="F4">, 33–37</xref></tp:nomenclature><tp:treatment-sec sec-type="description" id="SECID0E2GAE"><title>Measurements.</title><p>♂, <abbrev xmlns:xlink="http://www.w3.org/1999/xlink" xlink:title="body length" id="ABBRID0EBHAE" xlink:type="simple">BL</abbrev>: 14.9 mm; <abbrev xmlns:xlink="http://www.w3.org/1999/xlink" xlink:title="head length" id="ABBRID0EFHAE" xlink:type="simple">HL</abbrev>: 2.1 mm; <abbrev xmlns:xlink="http://www.w3.org/1999/xlink" xlink:title="head width" id="ABBRID0EJHAE" xlink:type="simple">HW</abbrev>: 1.6 mm; <abbrev xmlns:xlink="http://www.w3.org/1999/xlink" xlink:title="forewing length" id="ABBRID0ENHAE" xlink:type="simple">FWL</abbrev>: 11.4 mm. ♀, <abbrev xmlns:xlink="http://www.w3.org/1999/xlink" xlink:title="body length" id="ABBRID0ERHAE" xlink:type="simple">BL</abbrev>: 15.2–16.7 mm; <abbrev xmlns:xlink="http://www.w3.org/1999/xlink" xlink:title="head length" id="ABBRID0EVHAE" xlink:type="simple">HL</abbrev>: 2.2–2.5 mm; <abbrev xmlns:xlink="http://www.w3.org/1999/xlink" xlink:title="head width" id="ABBRID0EZHAE" xlink:type="simple">HW</abbrev>: 1.6–1.8 mm; <abbrev xmlns:xlink="http://www.w3.org/1999/xlink" xlink:title="forewing length" id="ABBRID0E4HAE" xlink:type="simple">FWL</abbrev>: 11.6–12.3 mm.</p></tp:treatment-sec><tp:treatment-sec sec-type="diagnosis" id="SECID0EBIAE"><title>Diagnosis.</title><p>This species can be distinguished from other species from aedeagus and phallobase. The aedeagus with pair of unequal long processes apically; phallobase with numerous membranous lobes at apex.</p></tp:treatment-sec><tp:treatment-sec sec-type="description" id="SECID0EGIAE"><title>Description.</title><p>General color and external characters as the <italic><tp:taxon-name><tp:taxon-name-part taxon-name-part-type="genus" reg="Tenguna">Tenguna</tp:taxon-name-part> <tp:taxon-name-part taxon-name-part-type="species" reg="kuankuoshuiensis">kuankuoshuiensis</tp:taxon-name-part></tp:taxon-name></italic> sp. n.</p><p>
            <italic>Cephalic process</italic> (Figs <xref ref-type="fig" rid="F3">19–24</xref>) relatively short, a little upturned, ratio length to length of pronotum and mesonotum combined 0.7. Vertex (Figs <xref ref-type="fig" rid="F3">19–22</xref>, <xref ref-type="fig" rid="F3">24</xref>) with lateral margins carinate, sub-parallel at base, slightly sinuate in front of eyes, then gradually narrowing to arrowhead at apex, ratio of length to width between eyes 2.3. Frons (Fig. <xref ref-type="fig" rid="F3">23</xref>) elongate, median carina complete and elevated, length 3.0 times long than width. Pronotum (Figs <xref ref-type="fig" rid="F3">21</xref>, <xref ref-type="fig" rid="F3">24</xref>) distinctly shorter than mesonotum medially in the middle line, median carina distinct, lateral carina obscure, ratio length to length approx. 0.2:1. Forewings (Figs <xref ref-type="fig" rid="F3">19</xref>, <xref ref-type="fig" rid="F3">20</xref>, <xref ref-type="fig" rid="F3">25</xref>) with Sc+R, M and Cu all branched apically; stigma distinct, with five cells. Legs narrow and moderately long; fore femur with one minute, short, blunt spine near apex; hind tibia with six lateral black-tipped spines and eight apical black-tipped teeth.</p><fig id="F3" position="float" orientation="portrait"><label>Figures 19–32.</label><caption><p>
                <italic><tp:taxon-name><tp:taxon-name-part taxon-name-part-type="genus" reg="Tenguna">Tenguna</tp:taxon-name-part> <tp:taxon-name-part taxon-name-part-type="species" reg="plurijuga">plurijuga</tp:taxon-name-part></tp:taxon-name></italic> sp. n. <bold>19</bold> male, holotype <bold>20</bold> Same, female <bold>21</bold> Head and pronotum, lateral view <bold>22</bold> Head and thorax, dorsal view <bold>23</bold> Frons and clypeus, ventral view <bold>24</bold> Head and pronotum, lateral view <bold>25</bold> Forewing <bold>26</bold> Hind wing <bold>27</bold> Pygofer and anal tube, dorsal view <bold>28</bold> Pygofer and parameres, ventral view <bold>29</bold> Genitalia, lateral view <bold>30</bold> Aedeagus, lateral view <bold>31</bold> Aedeagus, ventral view <bold>32</bold> Aedeagus, dorsal view. Scale bars <bold>19–26</bold> = 2 mm; <bold>27–32</bold> 0.5mm.</p></caption><graphic xmlns:xlink="http://www.w3.org/1999/xlink" xlink:href="zookeys-669-019-g003.jpg" position="float" orientation="portrait" xlink:type="simple" id="oo_132566.jpg"/></fig><p>
            <bold>Male genitalia.</bold> Pygofer (Figs <xref ref-type="fig" rid="F3">27–29</xref>) wider ventrally than dorsally, posterior margin with a blunt process, ventral margin depressed to accommodate anal tube. Parameres (Figs <xref ref-type="fig" rid="F3">27</xref>, <xref ref-type="fig" rid="F3">28</xref>) large, distinctly broadening towards apex in lateral view (Fig. <xref ref-type="fig" rid="F3">27</xref>), posterior margin straight, upper margin with dorsally directed, black-tipped process near middle, with ventrally directed, hook-like process near sub-middle on outer upper edge. Anal tube (Figs <xref ref-type="fig" rid="F3">27</xref>, <xref ref-type="fig" rid="F3">29</xref>) oval in dorsal view, ratio length to width 2.0:1. Aedeagus (Figs <xref ref-type="fig" rid="F3">30–32</xref>) with one pair of unequal long processes apically, processes with apex acute, sclerotized and pigmented. Phallobase sclerotized and pigmented at base, with numerous membranous lobes at apex.</p><p>
            <bold>Female genitalia.</bold> Anal tube (Fig. <xref ref-type="fig" rid="F4">34</xref>) round and large in dorsal view, ratio of length to width at middle approx. 0.7. First valvula (Fig. <xref ref-type="fig" rid="F4">35</xref>) sclerotized with seven differently sized teeth in lateral view. Second valvulae (Fig. <xref ref-type="fig" rid="F4">36</xref>) triangular, symmetrical in ventral view, connected at base and separated from 1/5 base. Third valvula (Fig. <xref ref-type="fig" rid="F4">37</xref>) with 2 sclerotized lobes, lateral lobe with 4 long spines at apex.</p><fig id="F4" position="float" orientation="portrait"><label>Figures 33–37.</label><caption><p>
                <italic><tp:taxon-name><tp:taxon-name-part taxon-name-part-type="genus" reg="Tenguna">Tenguna</tp:taxon-name-part> <tp:taxon-name-part taxon-name-part-type="species" reg="plurijuga">plurijuga</tp:taxon-name-part></tp:taxon-name></italic> sp. n. <bold>33</bold> Genitalia ventral view of female <bold>34</bold> Genitalia dorsal view of female <bold>35</bold> First valvulae (lateral view) <bold>36</bold> Second valvulae (ventral view) <bold>37</bold> Third valvulae (lateral view). Scale bars 0.5 mm.</p></caption><graphic xmlns:xlink="http://www.w3.org/1999/xlink" xlink:href="zookeys-669-019-g004.jpg" position="float" orientation="portrait" xlink:type="simple" id="oo_132567.jpg"/></fig></tp:treatment-sec><tp:treatment-sec sec-type="type material" id="SECID0ENOAE"><title>Type material.</title><p>Holotype ♂, China, Guizhou, Institute of Entomology. XII. 2008, Light trap, Zhangyubo. Paratypes, 6♀♀, data same as holotype.</p></tp:treatment-sec><tp:treatment-sec sec-type="etymology" id="SECID0ESOAE"><title>Etymology.</title><p>This new species is named for the Greek word “<italic><tp:taxon-name><tp:taxon-name-part taxon-name-part-type="species" reg="plurijuga">plurijuga</tp:taxon-name-part></tp:taxon-name></italic>” referring to aedeagus with numerous membranous lobes at apex.</p><!--PageBreak--><!--PageBreak--></tp:treatment-sec></tp:taxon-treatment>
